# Supplementary material for: The root of the East African cichlid radiations
Source: BMC Evol Biol. 2009 Aug 5;9:186. doi: 10.1186/1471-2148-9-186 (PMC2739198; doi:10.1186/1471-2148-9-186)
Supplement: Additional file 1 — Taxa list and GenBank accession numbers for dataset A. List of all taxa and genes (with GB accession numbers) included in dataset A. [file 1471-2148-9-186-S1.xls]

## Sheet: Tabelle1
Species	16SrRNA	12SrRNA	12S/16S	ND2	Tmo4c4	SH3PX2	ENCI	Ptr	S7 1st Intron
Heterochromis multidens	GQ167968	GQ167842	GQ167905	GQ167779	GQ168156	GQ168219	GQ168282	GQ168031	GQ168093
Tylochromis sp.	GQ167998	GQ167872	GQ167935	GQ167809	GQ168186	GQ168249	GQ168312	GQ168060	GQ168123
Nanochromis parilus	GQ168003	GQ167877	GQ167940	GQ167814	GQ168191	GQ168254	GQ168317	GQ168065	GQ168128
Nanochromis parilus	GQ168004	GQ167878	GQ167941	GQ167815	GQ168192	GQ168255	GQ168318	GQ168066	GQ168129
Hemichromis elongatus	GQ168001	GQ167875	GQ167938	GQ167812	GQ168189	GQ168252	GQ168315	GQ168063	GQ168126
Pelmatochromis buettikoferi	GQ167972	GQ167846	GQ167909	GQ167783	GQ168160	GQ168223	GQ168286	GQ168035	GQ168097
Pelmatochromis nigrofasciatus	GQ167973	GQ167847	GQ167910	GQ167784	GQ168161	GQ168224	GQ168287	GQ168036	GQ168098
Pterochromis congicus	GQ167974	GQ167848	GQ167911	GQ167785	GQ168162	GQ168225	GQ168288	GQ168037	GQ168099
Pterochromis congicus	GQ167996	GQ167870	GQ167933	GQ167807	GQ168184	GQ168247	GQ168310	GQ168058	GQ168121
Etia nguti	GQ167966	GQ167840	GQ167903	GQ167777	GQ168154	GQ168217	GQ168280	GQ168029	GQ168091
Sarotherodon caudomarginatus	GQ167975	GQ167849	GQ167912	GQ167786	GQ168163	GQ168226	GQ168289	GQ168038	GQ168100
Sarotherodon caudomarginatus	GQ168008	GQ167882	GQ167945	GQ167819	GQ168196	GQ168259	GQ168322	GQ168070	GQ168133
Sarotherodon mvogoi	GQ168000	GQ167874	GQ167937	GQ167811	GQ168188	GQ168251	GQ168314	GQ168062	GQ168125
Oreochromis andersoni	GQ167994	GQ167868	GQ167931	GQ167805	GQ168182	GQ168245	GQ168308	GQ168056	GQ168119
Oreochromis niloticus	GQ167969	GQ167843	GQ167906	GQ167780	GQ168157	GQ168220	GQ168283	GQ168032	GQ168094
Alcolapia alcalica	GQ167970	GQ167844	GQ167907	GQ167781	GQ168158	GQ168221	GQ168284	GQ168033	GQ168095
Oreochromis tanganicae	GQ167971	GQ167845	GQ167908	GQ167782	GQ168159	GQ168222	GQ168285	GQ168034	GQ168096
Tristramella simonis	GQ168002	GQ167876	GQ167939	GQ167813	GQ168190	GQ168253	GQ168316	GQ168064	GQ168127
Iranocichla hormuzensis	GQ168018	GQ167892	GQ167955	GQ167830	GQ168207	GQ168270	GQ168333	GQ168081	GQ168144
Sarotherodon nigripinnis	GQ167976	GQ167850	GQ167913	GQ167787	GQ168164	GQ168227	GQ168290	GQ168039	GQ168101
Sarotherodon sp. aff. galilaeus "mudfeeder"	GQ167977	GQ167851	GQ167914	GQ167788	GQ168165	GQ168228	GQ168291	GQ168040	GQ168102
Stomatepia mariae	GQ167985	GQ167859	GQ167922	GQ167796	GQ168173	GQ168236	GQ168299	GQ168048	GQ168110
Gobiocichla wonderi	GQ167967	GQ167841	GQ167904	GQ167778	GQ168155	GQ168218	GQ168281	GQ168030	GQ168092
Tilapia brevimanus	GQ168016	GQ167890	GQ167953	GQ167828	GQ168205	GQ168268	GQ168331	GQ168079	GQ168142
Tilapia busumana	GQ167987	GQ167861	GQ167924	GQ167798	GQ168175	GQ168238	GQ168301	GQ168049	GQ168112
"Steatocranus" irvinei	GQ167981	GQ167855	GQ167918	GQ167792	GQ168169	GQ168232	GQ168295	GQ168044	GQ168106
"Steatocranus" irvinei	GQ167995	GQ167869	GQ167932	GQ167806	GQ168183	GQ168246	GQ168309	GQ168057	GQ168120
Tilapia joka	GQ167992	GQ167866	GQ167929	GQ167803	GQ168180	GQ168243	GQ168306	GQ168054	GQ168117
Tilapia buttikoferi	GQ167986	GQ167860	GQ167923	GQ167797	GQ168174	GQ168237	GQ168300	-	GQ168111
Tilapia tholloni	GQ167993	GQ167867	GQ167930	GQ167804	GQ168181	GQ168244	GQ168307	GQ168055	GQ168118
Tilapia cf. nyongana "Dja"	GQ168015	GQ167889	GQ167952	GQ167827	GQ168204	GQ168267	GQ168330	GQ168078	GQ168141
Tilapia sp. aff. zillii "Kisangani"	GQ168017	GQ167891	GQ167954	GQ167829	GQ168206	GQ168269	GQ168332	GQ168080	GQ168143
Tilapia zillii	GQ168024	GQ167898	GQ167961	GQ167836	GQ168213	GQ168276	GQ168339	GQ168087	GQ168150
Tilapia ap. aff. rheophila "Samou"	GQ168013	GQ167886	GQ167950	GQ167825	GQ168202	GQ168265	GQ168328	GQ168076	GQ168139
Tilapia louka	GQ168011	GQ167885	GQ167948	GQ167822	GQ168199	GQ168262	GQ168325	GQ168073	GQ168136
Tilapia discolor	GQ167990	GQ167864	GQ167927	GQ167801	GQ168178	GQ168241	GQ168304	GQ168052	GQ168115
Tilapia dageti	GQ168010	GQ167884	GQ167947	GQ167821	GQ168198	GQ168261	GQ168324	GQ168072	GQ168135
Tilapia guineensis	GQ168025	GQ167899	GQ167962	GQ167837	GQ168214	GQ168277	GQ168340	GQ168088	GQ168151
Bathybates ferox	GQ168020	GQ167894	GQ167957	GQ167832	GQ168209	GQ168272	GQ168335	GQ168083	GQ168146
Boulengerochromis microlepis	GQ168009	GQ167883	GQ167946	GQ167820	GQ168197	GQ168260	GQ168323	GQ168071	GQ168134
Eretmodus cyanostictus	GQ168019	GQ167893	GQ167956	GQ167831	GQ168208	GQ168271	GQ168334	GQ168082	GQ168145
Neolamprologus moorii	GQ167999	GQ167873	GQ167936	GQ167810	GQ168187	GQ168250	GQ168313	GQ168061	GQ168124
Neolamprologus moorii	GQ168021	GQ167895	GQ167958	GQ167833	GQ168210	GQ168273	GQ168336	GQ168084	GQ168147
"Haplochromis" brauschi	GQ168007	GQ167881	GQ167944	GQ167818	GQ168195	GQ168258	GQ168321	GQ168069	GQ168132
Benthochromis sp.	GQ168022	GQ167896	GQ167959	GQ167834	GQ168211	GQ168274	GQ168337	GQ168085	GQ168148
Cyprichromis leptosoma	GQ168023	GQ167897	GQ167960	GQ167835	GQ168212	GQ168275	GQ168338	GQ168086	GQ168149
Chilochromis duponti	GQ167965	GQ167839	GQ167902	GQ167776	GQ168153	GQ168216	GQ168279	GQ168028	GQ168090
Tilapia bilineata "Lefini"	GQ167964	GQ167838	GQ167901	GQ167775	GQ168152	GQ168215	GQ168278	GQ168027	GQ168089
Tilapia bilineata "Salonga"	GQ168012	GQ167886	GQ167949	GQ167824	GQ168201	GQ168264	GQ168327	GQ168075	GQ168138
Tilapia ruweti	GQ167988	GQ167862	GQ167925	GQ167799	GQ168176	GQ168239	GQ168302	GQ168050	GQ168113
Tilapia sparrmanii	GQ167989	GQ167863	GQ167926	GQ167800	GQ168177	GQ168240	GQ168303	GQ168051	GQ168114
Tilapia guinasana	GQ167991	GQ167865	GQ167928	GQ167802	GQ168179	GQ168242	GQ168305	GQ168053	GQ168116
Steatocranus ubangiensis	GQ168014	GQ167888	GQ167951	GQ167826	GQ168203	GQ168266	GQ168329	GQ168077	GQ168140
Steatocranus casuarius	GQ167979	GQ167853	GQ167916	GQ167790	GQ168167	GQ168230	GQ168293	GQ168042	GQ168104
Steatocranus sp. "dwarf"	GQ167983	GQ167857	GQ167920	GQ167794	GQ168171	GQ168234	GQ168297	GQ168046	GQ168108
Steatocranus bleheri	GQ167978	GQ167852	GQ167915	GQ167789	GQ168166	GQ168229	GQ168292	GQ168041	GQ168103
Steatocranus sp. "bulky head"	GQ167982	GQ167856	GQ167919	GQ167793	GQ168170	GQ168233	GQ168296	GQ168045	GQ168107
Steatocranus sp. "redeye"	GQ167997	GQ167871	GQ167934	GQ167808	GQ168185	GQ168248	GQ168311	GQ168059	GQ168122
Steatocranus gibbiceps	GQ167980	GQ167854	GQ167917	GQ167791	GQ168168	GQ168231	GQ168294	GQ168043	GQ168105
Steatocranus glaber	GQ168005	GQ167879	GQ167942	GQ167816	GQ168193	GQ168256	GQ168319	GQ168067	GQ168130
Steatocranus tinanti	GQ167984	GQ167858	GQ167921	GQ167795	GQ168172	GQ168235	GQ168298	GQ168047	GQ168109
Steatocranus tinanti	GQ168006	GQ167880	GQ167943	GQ167817	GQ168194	GQ168257	GQ168320	GQ168068	GQ168131
Tilapia mariae	GQ168026	GQ167900	GQ167963	GQ167823	GQ168200	GQ168263	GQ168326	GQ168074	GQ168137
