# Supplementary material for: The root of the East African cichlid radiations
Source: BMC Evol Biol. 2009 Aug 5;9:186. doi: 10.1186/1471-2148-9-186 (PMC2739198; doi:10.1186/1471-2148-9-186)
Supplement: Additional file 2 — Taxa list and GenBank accession numbers for dataset B. List of all taxa and accession numbers for ND2 included in dataset B. § Letters correspond to node labels (if shown) in phylogenetic tree in additional file 3. [file 1471-2148-9-186-S2.xls]

## Sheet: Tabelle1
No. §	Species	GenBank
		accession number
1	Satanoperca sp.	AB018971.2
2	Oxylapia polli	AF317275.1
3	Amphilophus sp.	AB018970.2
5	Altolamprologus sp. "shell"	EF191107.1
6	Asprotilapia leptura	AY337772.1
8	Astatoreochromis alluaudi	AY930075.1
11	Aulonocara stuartgranti	EU661720.1
12	Aulonocranus dewindti	AY337782.1
13	Baileychromis centropomoides	AY682510.1
14	Bathybates fasciatus	AY663733.1
15	Bathybates ferox	AY663737.1
16	Bathybates graueri	AY663726.1
17	Bathybates hornii	AY663735.1
18	Bathybates leo	AY663731.1
19	Bathybates minor	AY663720.1
20	Bathybates vittatus	AY663728.1
24	Benthochromis melanoides	AY682512.1
25	Benthochromis melanoides	AY682513.1
27	Benthochromis cf. tricoti	AY682514.1
31	Boulengerochromis microlepis	AF317229.1
32	Boulengerochromis microlepis	GQ167820
33	Buccochromis heterotaenia	EU661719.1
35	Callochromis pleurospilus	AY337771.1
37	Cardiopharynx schoutedeni	AY337791.1
38	Cheilochromis euchilus	AY930092.1
43	Chilochromis duponti	GQ167776
45	Chromidotilapia guntheri	AF317270.1
57	Nyassachromis prostoma	EU661715.1
59	Cunningtonia longiventralis	AY682516.1
60	Cyathopharynx furcifer	AY337781.1
63	Cyprichromis cf. leptosoma "blue"	AY740338.1
64	Cyprichromis cf. leptosoma "gold"	AY740344.1
65	Cyprichromis cf. leptosoma "jumbo"	AY740340.1
71	Cyprichromis cf. leptosoma "yellow"	AY740342.1
73	Cyprichromis microlepidotus	AY740354.1
74	Cyprichromis pavo	AY740373.1
75	Cyprichromis zonatus	AY740377.1
76	Cyrtocara moorii	AY930089.1
82	Eclectochromis ornatus	EU661717.1
83	Ectodus descampsii	AY337790.1
85	Etia nguti	GQ167777
86	Gnathochromis permaxillaris	AY682522.1
89	Gobiocichla wonderi	GQ167778
90	Grammatotria lemairii	AY337787.1
91	Greenwoodochromis bellcrossi	AY682524.1
92	Greenwoodochromis christyi	AY682528.1
96	Haplochromis brauschi	AY930095.1
97	Haplochromis burtoni	AF317266.1
99	Haplochromis degeni	AY930064.1
100	Haplochromis gracilior	AY930078.1
101	Haplochromis horei	AY930100.1
103	Haplochromis insidiae	AY930077.1
104	Haplochromis"oligacanthus	AF416779.1
107	Haplochromis phytophagus	AY930076.1
112	Haplochromis sauvagei	AY930063.1
116	Haplochromis "sp."Kisangani"	AY930062.1
120	Haplochromis stappersii	AY930046.1
121	Haplochromis stormsi	AY930057.1
122	Haplotaxodon microlepis	EF437498.1
123	Haplotaxodon trifasciatus	EF437487.1
124	Hemibates stenosoma	AY663719.1
126	Hemichromis elongatus	AY663714.1
127	Hemichromis sp.	GQ167812
128	Heterochromis multidens	GQ167779
129	Iranocichla hormuzensis	AF317278.1
130	Julidochromis ornatus	DQ093111.1
131	Konia dikume	AJ845105.1
132	Konia eisentrauti	AJ845103.1
134	Lamprologus callipterus	EF191085.1
136	Lamprologus congoensis	AF317272.1
137	Lamprologus kungweensis	EF191084.1
138	Lamprologus laparogramma	EF191088.1
139	Lamprologus lemairii	AY740386.1
140	Lamprologus meleagris	EF191098.1
141	Lamprologus ocellatus	EF191115.1
142	Lamprologus ornatipinnis	EF191109.1
143	Lamprologus speciosus	EF191102.1
144	Lepidiolamprologus attenuatus	AY682532.1
145	Lestradea stappersii	AY337792.1
147	Limnochromis abeelei	AY682535.1
149	Limnochromis auritus	AY337766.1
150	Limnochromis staneri	AY682540.1
152	Melanochromis auratus	AY930069.1
153	Metriaclima zebra	DQ093114.1
154	Microdontochromis rotundiventralis	AY337793.1
155	Microdontochromis tenuidentatus	AY337784.1
156	Myaka myaka	AJ845107.1
161	Neolamprologus brevis	EF191094.1
163	Neolamprologus calliurus	DQ093112.1
164	Neolamprologus caudopunctatus	EF191122.1
165	Neolamprologus christyi	AY740389.1
166	Neolamprologus devosi	EF437476.1
167	Neolamprologus fasciatus	EF191120.1
168	Neolamprologus leloupi	EF191103.1
169	Neolamprologus marunguensis	AY740390.1
170	Neolamprologus multifasciatus	EF191091.1
171	Neolamprologus niger	AY740391.1
172	Neolamprologus nigriventris	AY740392.1
173	Neolamprologus olivaceous	AY740393.1
174	Neolamprologus palmeri	AY740394.1
175	Neolamprologus pulcher	AY740395.1
176	Neolamprologus similis	EF191099.1
178	Neolamprologus wauthioni	EF191118.1
181	Oreochromis variabilis	AF317241.1
182	Ophthalmotilapia boops	AY337773.1
183	Ophthalmotilapia nasuta	AY337783.1
184	Ophthalmotilapia ventralis	AY337774.1
187	Alcolapia alcalica	GQ167781
188	Oreochromis amphimelas	AF317230.1
189	Oreochromis andersonii	AF317231.1
190	Oreochromis andersonii	GQ167805
191	Oreochromis esculentus	AF317232.1
192	Oreochromis karongae	DQ465030.1
193	Oreochromis leucostictus	AF317233.1
194	Oreochromis macrochir	AF317235.1
195	Oreochromis mossambicus	AF317234.1
196	Oreochromis "niloticus"	GQ167780
197	Oreochromis niloticus	AF317237.1
198	Oreochromis niloticus	AB018974.2
199	Oreochromis niloticus vulcani	AF317242.1
200	Oreochromis schwebischi	AF317238.1
201	Oreochromis tanganicae	AF317240.1
202	Oreochromis tanganicae	GQ167782
203	Oreochromis urolepis	AF317239.1
204	Orthochromis kasuluensis	AY930049.1
205	Orthochromis luichensis	AY930052.1
206	Orthochromis malagaraziensis	AY930054.1
207	Orthochromis malagaraziensis	AY930056.1
208	Orthochromis mazimeroensis	AY930053.1
209	Orthochromis mosoensis	AY930055.1
210	Orthochromis rubrolabialis	AY930051.1
211	Orthochromis rugufuensis	AY930050.1
212	Orthochromis uvinzae	AY930048.1
215	Otopharynx walteri	EU661716.1
217	Paracyprichromis brieni	AY740352.1
218	Paracyprichromis brieni	AY740378.1
219	Paracyprichromis nigripinnis	AY740339.1
221	Pelmatochromis buettikoferi	GQ167783
225	Pelvicachromis pulcher	AF317271.1
232	Perissodus eccentricus	EF437511.1
233	Perissodus microlepis	EF437483.1
236	Petrochromis macrognathus	AY930068.1
237	Petrotilapia nigra	EU661721.1
239	Pharyngochromis acuticeps	EF393695.1
241	Plecodus elaviae	EF437503.1
242	Plecodus multidentatus	EF437505.1
244	Plecodus straeleni	EF437482.1
245	Protomelas annectens	EU661718.1
246	Protomelas similis	EU661714.1
248	Pseudocrenilabrus multicolor	AY930070.1
251	Pseudocrenilabrus philander	AY602993.1
254	Pseudotropheus livingstonii	AY930061.1
256	Pseudotropheus tropheops	AY740384.1
258	Pterochromis congicus	GQ167785
259	Pterochromis congicus	GQ167807
260	Pungu maclareni	AJ845101.1
261	Reganochromis calliurus	AY682544.1
266	Sargochromis carlottae	EF393683.1
268	Sargochromis codringtonii	EF393717.1
270	Sargochromis giardi	AY930098.1
272	Sargochromis mellandi	EF393711.1
277	Sarotherodon caroli	AJ845112.1
278	Sarotherodon caudomarginatus	AF317243.1
279	Sarotherodon caudomarginatus	GQ167786
280	Sarotherodon galilaeus	AJ845088.1
281	Sarotherodon galilaeus multifasciatus	AJ845087.1
282	Sarotherodon galilaeus sanagaensis	AJ845085.1
283	Sarotherodon linnellii	AJ845115.1
284	Sarotherodon lohbergeri	|AJ845109.1
285	Sarotherodon melanotheron	AF317245.1
286	Sarotherodon mvogoi	GQ167811
287	Sarotherodon nigripinnis	AJ845084.1
288	Sarotherodon nigripinnis	GQ167787
289	Sarotherodon occidentalis	AF317246.1
290	Sarotherodon "sp."bighead"	AJ845091.1
291	Sarotherodon "sp."mudfeeder"	AJ845092.1
292	Sarotherodon steinbachi	AJ845111.1
294	Serranochromis altus	EF393697.1
296	Serranochromis angusticeps	EF393687.1
300	Serranochromis macrocephalus	EF393705.1
302	Serranochromis robustus	EF393712.1
308	Serranochromis stappersi	EF393699.1
310	Serranochromis thumbergi	EF393704.1
311	Simochromis diagramma	AY930087.1
312	Simochromis marginatus	AY930088.1
314	Spathodus erythrodon	AF317267.1
315	Steatocranus bleheri	GQ167789
316	Steatocranus casuarius	AF317247.1
318	Steatocranus irvinei	GQ167792
320	Steatocranus sp."redeye"	GQ167808
321	Steatocranus tinanti	AF317248.1
322	Steatocranus tinanti	GQ167795
323	Steatocranus sp. "bulky head"	GQ167793
324	Stomatepia mariae	AJ845097.1
325	Stomatepia mariae	GQ167796
326	Stomatepia mongo	AJ845095.1
327	Stomatepia pindu	AJ845099.1
331	Telmatochromis vittatus	AY740396.1
334	Thysochromis ansorgii	AY663713.1
335	Thysochromis ansorgii	AF317263.1
336	Tilapia bilineata "Lefini"	GQ167775
337	Tilapia brevimanus	AF317249.1
338	Tilapia busumana	AF317250.1
339	Tilapia busumana	GQ167798
340	Tilapia buttikoferi	AF317251.1
341	Tilapia buttikoferi	GQ167797
342	Tilapia cabrae	AF317252.1
343	Tilapia cessiana	AF317253.1
344	Tilapia cf. rheophila	GQ167825
345	Tilapia coffea	AF317254.1
346	Tilapia dageti	GQ167821
347	Tilapia discolor	AF317255.1
348	Tilapia discolor	GQ167801
349	Tilapia guinasana	GQ167802
350	Tilapia guineensis	AF317256.1
351	Tilapia guineensis	GQ167837
352	Tilapia joka	GQ167803
353	Tilapia louka	AF317257.1
354	Tilapia louka	GQ167822
355	Tilapia mariae	AF317258.1
356	Tilapia mariae	GQ167823
358	Tilapia rendalli	AF317259.1
359	Tilapia ruweti	GQ167799
360	Tilapia sparrmanii	AF317260.1
361	Tilapia sparrmanii	GQ167800
362	Tilapia tholloni	GQ167804
363	Tilapia walteri	AF317261.1
364	Tilapia zillii	AF317262.1
365	Trematocara macrostoma	AY663715.1
366	Trematocara unimaculatum	AF317268.1
368	Tristramella simonis	AF317276.1
369	Tristramella simonis	GQ167813
370	Tropheus brichardi	AY930086.1
371	Tropheus duboisi	AY930085.1
372	Tropheus moorii	AY930066.1
373	Tropheus moorii	AY930067.1
375	Tropheus polli	AY930084.1
376	Tylochromis leonensis	AF317274.1
377	Tylochromis polylepis	AB018973.2
380	Xenochromis hecqui	EF437514.1
381	Xenotilapia bathyphila	AY337789.1
382	Xenotilapia caudafasciata	AY337777.1
384	Xenotilapia flavipinnis	AY337794.1
385	Xenotilapia longispinis	AY337778.1
386	Xenotilapia melanogenys	AY682517.1
387	Xenotilapia ochrogenys	AY337767.1
388	Xenotilapia sima	AY337785.1
389	Xenotilapia papilio	AY337776.1
390	Xenotilapia spiloptera	AY337788.1
392	Astatoreochromis alluaudi	EU753923.1
393	Chetia brevicauda	EU753924.1
394	Chetia brevis	EU753925.1
395	Chetia flaviventris	EU753926.1
398	Haplochromis albolabris	EU753929.1
399	Haplochromis bloyeti	EU753930.1
400	Haplochromis brauschi	EU753931.1
401	Haplochromis burtoni	EU753932.1
402	Haplochromis buysi	EU753933.1
403	Haplochromis calliptera	EU753934.1
404	Haplochromis horei	EU753935.1
405	Orthochromis machadoi	EU753936.1
406	Haplochromis oligacanthus	EU753937.1
407	Ctenochromis pectoralis	EU753938.1
409	Haplochromis phytophagus	EU753940.1
410	Haplochromis polli	EU753941.1
411	Haplochromis rudolfianus	EU753942.1
412	Haplochromis squamipinnis	EU753943.1
413	Haplochromis sp."Kanyaboli"	EU753944.1
414	Haplochromis sp."Fayoum"	EU753945.1
415	Haplochromis sp. Mburo Black	EU753946.1
416	Nimbochromis venustus	EU753947.1
417	Nimbochromis livingstonii	EU753948.1
419	Pseudocrenilabrus sp. "Lufubu"	EU753950.1
420	Pseudocrenilabrus sp."blue"	EU753951.1
421	Pseudocrenilabrus sp."orange"	EU753952.1
422	Pseudocrenilabrus sp.	EU753953.1
423	Sargochromis coulteri	EU753954.1
426	Schwetzochromis neodon	EU753957.1
427	Serranochromis angusticeps	EU753958.1
429	Serranochromis stappersi	EU753960.1
430	Serranochromis thumbergi	EU753961.1
432	Rhamphochromis cf. longiceps	AF305246.1
433	Rhamphochromis sp."maldeco"	AF305254.1
434	Rhamphochromis leptosoma	AF305253.1
435	Rhamphochromis esox	AF305252.1
436	Rhamphochromis sp."big"	AF305251.1
437	Rhamphochromis macrophthalmus	AF305250.1
438	Rhamphochromis sp."brown"	AF305247.1
440	Rhamphochromis macrophthalmus	AF305249.1
441	Diplotaxodon 'similis'	AF305275.1
442	Diplotaxodon 'similis'	AF305274.1
447	Diplotaxodon greenwoodi	AF305269.1
448	Diplotaxodon macrops	AF305268.1
450	Diplotaxodon 'brevimaxillaris'	AF305265.1
452	Diplotaxodon macrops	AF305267.1
453	Diplotaxodon 'holochromis'	AF305262.1
454	Diplotaxodon sp."deep"	AF305263.1
457	Cyclopharynx fwae	AY930099.1
458	Triglachromis otostigma	AY682546.1
459	Triglachromis otostigma	AY337769.1
460	Iranicichla hormuzensis	GQ167830
