# Supplementary material for: The root of the East African cichlid radiations
Source: BMC Evol Biol. 2009 Aug 5;9:186. doi: 10.1186/1471-2148-9-186 (PMC2739198; doi:10.1186/1471-2148-9-186)
Supplement: Additional file 3 — Maximum likelihood Phylogeny based on dataset B. Maximum likelihood phylogeny for dataset B based on 992 bp of ND2. Sequences were taken from GenBank (N = 263) and additional taxa from dataset A (N = 38) were also included. Focus clades are marked with black bars and BS support values are given only for those clades. All focus clades (well supported clades from dataset A) were recovered as monophyletic in this tree, despite lower data density and higher taxon sampling. One sequence of Tilapia discolor taken from GenBank is nested within T. busumana in clade BI instead of being sister to our conspecific and positively identified T. discolor. As no vouchers are available for this tissue, we assume that this discrepancy is a result of either misidentification or mitochondrial introgression of sympatric T. busumana is the reason for this discrepancy. [file 1471-2148-9-186-S3.zip]

Archive with 1 entries (1 files):
- supp3[1].PNG
