# Supplementary material for: The root of the East African cichlid radiations
Source: BMC Evol Biol. 2009 Aug 5;9:186. doi: 10.1186/1471-2148-9-186 (PMC2739198; doi:10.1186/1471-2148-9-186)
Supplement: Additional file 5 — Results of the Approximately unbiased test. Results of the approximately unbiased (AU) test for alternative phylogenetic placements of the EAR with and without the nuclear intron S7. The topologies tested were taken from the branch attachment frequency test (topology 1–5) or were consensus topologies based on solely mitochondrial or nuclear markers (topology 6–7). Additionally, a topology with a polytomy at the base of the Austrotilapiini was tested (topology 8). [file 1471-2148-9-186-S5.xls]

## Sheet: Tabelle1
Topology	AU test
	complete dataset	without S7 intron
(OUT,(ETIA,(OREO,(((AIII, AII), AI),(BI,BII)))))	0.867	0.767
(OUT,(ETIA,(OREO,(((AIII, AI), AII),(BI,BII)))))	0.300	0.548
(OUT,(ETIA,(OREO,(AI,((BII,BI),(AII,AIII))))));	0.236	0.036
(OUT,(ETIA,(OREO,((AI,(BII,BI)),(AII,AIII)))))	0.148	0.163
(OUT,(ETIA,((AI, OREO),((BI,BII),(AII,AIII)))))	0.002	0.001
(OUT,(Etia,(OREO,((((AII,AIII),AI),BI),BII))))	> 0.001	> 0.001	mitochondrial markers
(HET,(((ETIA,OUT),BI),(OREO,(AII,(AIII,AI)))),BII)	0.001	0.026	nuclear markers
(OUT,(ETIA,(OREO,((AIII, AI, AII),(BI,BII)))))	0.002	0.006	polytomy
